# Supplementary material for: Sunset Yellow and Allura Red modulate Bcl2 and COX2 expression levels and confer oxidative stress-mediated renal and hepatic toxicity in male rats
Source: PeerJ. 2018 Sep 28;6:e5689. doi: 10.7717/peerj.5689 (PMC6166620; doi:10.7717/peerj.5689)
Supplement: Data S1 [file peerj-06-5689-s001.xlsx]

## Sheet: Biochemical Analysis
	Animal number
													Control										Control
		AST	ALT	Urea	Creatinine	Uric acid	MDA	NO	Total antioxidants				AST	ALT	Urea	Creatinine	Uric acid	MDA	NO	Total antioxidants			AST	ALT	Urea	Creatinine	Uric acid	MDA	NO	Total antioxidants
																							1	1	1	1	1	1	1	1
Control*	1	63	28	33	0.6	0.5	21	19	75			Mean	48.4	29.4	38.2	0.36	0.588	17.3333	16.6667	66.6667			1	1	1	1	1	1	1	1
	2	51	37	41	0.2	0.8	17	11	66			SD	9.5289	9.09945	3.96232	0.151658	0.158335	3.51188	4.93288	8.02081			1	1	1	1	1	1	1	1
	3	48	18	35	0.3	0.7	14	20	59			SE	4.26146	4.0694	1.772	0.0678233	0.0708096	2.02759	2.848	4.63081			1	1	1	1	1
	4	39	40	42	0.3	0.41	-	-	-														1	1	1	1	1
	5	41	24	40	0.4	0.53	-	-	-
													Sunset yellow										Sunset yellow											Sunset yellow
Sunset yellow	1	105	65	47	0.9	0.9	63	43	18				AST	ALT	Urea	Creatinine	Uric acid	MDA	NO	Total antioxidants			AST	ALT	Urea	Creatinine	Uric acid	MDA	NO	Total antioxidants				AST	ALT	Urea	Creatinine	Uric acid	MDA	NO	Total antioxidants
	2	118	74	58	0.6	0.65	50	42	24			Mean	126.4	71.2	49.4	0.72	0.802	51.6667	46	23			1.66667	2.32143	1.42424	1.5	1.8	3	2.26316	0.24			Mean	2.74464	2.6354	1.30016	2.16667	1.50448	2.98039	2.91045	0.353754
	3	108	85	49	0.6	0.74	42	53	27			SD	30.6969	14.1669	6.73053	0.130384	0.199048	10.5987	6.08276	4.58258			2.31373	2	1.41463	3	0.8125	2.94118	3.81818	0.363636			SD	1.0522	1.1731	0.180297	0.552771	0.752831	0.0339618	0.809567	0.10915
	4	121	82	53	0.7	1.1	-	-	-			SE	13.7281	6.33561	3.00998	0.0583095	0.0890169	4.7399	2.72029	2.04939			2.25	4.72222	1.4	2	1.05714	3	2.65	0.457627			SE	0.470558	0.524624	0.0806314	0.247207	0.336676	0.0151882	0.362049	0.0488132
	5	180	50	40	0.8	0.62	-	-	-			TTEST	0.000626045	0.00054023	0.0124888	0.00381492	0.0966977	0.00598133	0.00291081	0.00121212			3.10256	2.05	1.2619	2.33333	2.68293						TTEST	0.00597697	0.0142875	0.00584973	0.00150333	0.172409	5.76212e-08	0.0150076	0.00050976
																							4.39024	2.08333	1	2	1.16981
Allura red	1	213	57	39	0.9	0.61	75	51	30
	2	155	65	41	0.6	0.89	63	76	17				Allura red										Allura red											Allura red
	3	221	101	55	0.7	1.4	47	54	25				AST	ALT	Urea	Creatinine	Uric acid	MDA	NO	Total antioxidants			AST	ALT	Urea	Creatinine	Uric acid	MDA	NO	Total antioxidants				AST	ALT	Urea	Creatinine	Uric acid	MDA	NO	Total antioxidants
	4	231	94	53	1.1	0.7	-	-	-			Mean	206.8	81.2	47.4	0.94	0.85	61.6667	60.3333	24			3.38095	2.03571	1.18182	1.5	1.22	3.57143	2.68421	0.4			Mean	4.43338	1.89624	1.09091	2.25	1.16625	3.63866	4.79665	0.328788
	5	214	89	49	1.4	0.65	-	-	-			SD	29.8362	19.1364	7.12741	0.320936	0.325653	14.0475	13.6504	6.55744			3.03922	1.75676	1	3	1.1125	3.70588	6.90909	0.257576			SD	1.21631	0.197253	0.128565	1.06066	0.076014	0.0950732	2.98744	0.100709
												SE	13.3432	8.55804	3.18748	0.143527	0.145637	6.28225	6.10464	2.93258			4.60417	5.61111	1.57143	2.33333	2	3.35714	2.7	0.423729			SE	0.543952	0.0882141	0.057496	0.474342	0.0339945	0.042518	1.33602	0.0450385
	*Control data adopted from Khayyat etal 2017 for meta-analysis											TTEST	3.36555e-06	0.000597075	0.0356597	0.00646014	0.144345	0.00607461	0.00646763	0.00204249			5.92308	2.35	1.2619	3.66667	1.70732						TTEST	0.000229816	0.0188959	0.0278947	0.00198148	0.0292956	1.50526e-05	0.0922645	0.000248839
																							5.21951	3.70833	1.225	3.5	1.22642
